# Supplementary material for: Healthcare Professionals’ Learning Needs and Perspectives on Essential Information in Genetic Cancer Care: A Systematic Review
Source: Cancers (Basel). 2024 May 22;16(11):1963. doi: 10.3390/cancers16111963 (PMC11171145; doi:10.3390/cancers16111963)
Supplement: Supplementary file 1 [file cancers-16-01963-s001.zip]

Archive with 1 entries (1 files):
- cancers-3017012-supplementary.pdf
